# Supplementary material for: Red Blood Cells and Endothelium Derived Circulating Extracellular Vesicles in Health and Chronic Heart Failure: A Focus on Phosphatidylserine Dynamics in Vesiculation
Source: Int J Mol Sci. 2023 Jul 23;24(14):11824. doi: 10.3390/ijms241411824 (PMC10380787; doi:10.3390/ijms241411824)
Supplement: Supplementary file 1 [file ijms-24-11824-s001.zip]

Archive with 1 entries (1 files):
- ijms-2500470-supplementary.pdf
